# Supplementary material for: Eighty-four per cent of all Amazonian arboreal plant individuals are useful to humans
Source: PLoS One. 2021 Oct 1;16(10):e0257875. doi: 10.1371/journal.pone.0257875 (PMC8486103; doi:10.1371/journal.pone.0257875)
Supplement: S2 Table — (XLSX) [file pone.0257875.s008.xlsx]

## Sheet: Plan2
S2 Table. Hyperdominant species and its ancient uses.
Species	Family	Degree of Domestication	Information about ancient use and management
Astrocaryum aculeatum	Arecaceae	Incipient	The cultivation of this palm in the past has been hypothesized because it occurs frequently around current settlements and villages, today it is cultivated by some indigenous populations in Brazil (1).
Astrocaryum murumuru	Arecaceae	Incipient	Abundant in forests covering artificial mounds in the seasonally-flooded savannas of the northern Bolivian Amazon (2) and an indicator species for anthropogenic soils in Central Amazonia (3).
Attalea maripa	Arecaceae	Incipient	At Peña Roja, Colombia, use started between 10,000-9,000 y BP (4). At Cerro Azul, Colombia, use started around 12,000 y BP (5).
Attalea phalerata	Arecaceae	Incipient	Cultivated in home gardens and swiddens in the Tambo region in Peruvian Amazonia, absent in the surrounding forest where incipient domesticated species were found (6). Abundant in forests covering artificial mounds in the seasonally-flooded savannas of the northern Bolivian Amazon (2) and an indicator species for anthropogenic soils in Central Amazonia (3).
Campsiandra comosa	Fabaceae	Incipient	The tree is cultivated in homegardens along the Madeira river (7,8)
Caryocar glabrum	Caryocaraceae	Incipient	At Teotônio, Brazil, the use of Caryocar sp. started between 10,000-9,000 y BP (9). Seeds of the genera Caryocar sp. are dated from the Late Holocene in Colombia, Peru and the Brazilian Amazon (10).
Euterpe oleracea	Arecaceae	Incipient	Açaí (E. precatoria and E. oleraceae) has been managed for at least 2,000 years A.P., associated with forest areas in the Brazilian and Colombian Amazon where there are sites with anthropogenic soils (10).
Euterpe precatoria	Arecaceae	Incipient	Cultivated in Brazil, Bolivia and probably other countries because deliberate planting or sowing is an old management practice (11). At Cerro Azul, use started from around 12,000 y BP (5). At Peña Roja, Colombia, archaeological sequences suggest local management over several millennia, with use starting between 10,000-9,000 y BP (4). Açaí (E. precatoria and E. oleraceae) has been managed for at l…
Garcinia macrophylla	Clusiaceae	Incipient	In Brazil cultivated as a fruit tree (1).
Hevea brasiliensis	Euphorbiaceae	Incipient	Rubber (Hevea brasiliensis) has long been used by indigenous populations for making boots, water bottles, syringes, elastic bands etc. Seibert (12) thought it might be semi-domesticated to use the seed as food.
Hymenaea courbaril	Fabaceae	Incipient	The tree is cultivated for its fruits (e.g., in Cuba, Bolivia, Brazil). A close relative, H. parvifolia, was in use at the Caverna da Pedra Pintada, Monte Alegre, Pará, before 9,800 y BP (13).
Mauritia flexuosa	Arecaceae	Incipient	At Peña Roja, Colombia, use started between 10,000-9,000 y BP (4). At Cerro Azul, Colombia, use started around 12,000 y BP (5)
Oenocarpus bacaba	Arecaceae	Incipient	There is evidence that plants of the genus Oenocarpus sp. have been consumed since 11,000 y AP, and traces of Oenocarpus bacaba are present from the Middle Holocene (10).
Oenocarpus bataua	Arecaceae	Incipient	At Peña Roja, Colombia, archaeological sequences suggest local management over several millennia, with use starting between 10,000-9,000 y BP (4). At Cerro Azul, Colombia, use started from around 12,000 y BP (5).
Theobroma speciosum	Malvaceae	Incipient	Theobroma spp. started to be used and probably cultivated more than 5,000 y BP in Ecuador (15). There is evidence of the use of the genus Theobroma sp. in the sambaqui Monte Castelo about 4,500 y AP, and in the São João site, located in the Middle Solimões, dated around 1,000 y AP (10).
Theobroma subincanum	Malvaceae	Incipient	Theobroma spp. started to be used and probably cultivated more than 5,000 y BP in Ecuador (15). There is evidence of the use of the genus Theobroma sp. in the sambaqui Monte Castelo about 4,500 y AP, and in the São João site, located in the Middle Solimões, dated around 1,000 y AP (10).
Pouteria caimito	Sapotaceae	Semi	Cultivated as fruit tree in tropical America (1). Pouteria sp. are dated from c. 10,000 y AP in the shelter of Santa Elina (MT) (10).
Pouteria macrophylla	Sapotaceae	Semi	Cultivated as fruit tree in the Amazon basin and Cuba (1). Pouteria sp. are dated from c. 10,000 y AP in the shelter of Santa Elina (MT) (10).
Spondias mombin	Anacardiaceae	Semi	Spondias mombin was identified in the Middle Orinoco c. 4,000 y AP and in the Middle Solimões c. 1,000 y AP associated with anthropogenic soils (10). Seeds of the genera Spondias sp. are dated from the Late Holocene in Colombia, Peru and the Brazilian Amazon (10).
Theobroma cacao	Malvaceae	Semi	Cocoa is an old American cultivated plant, its traditional cultivation area is the American tropics, including Amazonia (1). It started to be used and probably cultivated more than 5,000 y BP in Ecuador (15).
References:
1. Hanelt P, IPK R. Mansfeld, Mansfeld's Encyclopedia of Agricultural and Horticultural Crops: Except Ornamentals. Berlin: Springer. 2001; available online at http://mansfeld.ipk-gatersleben.de/.
2. Erickson CL, Balée W, editors. Time and Complexity in Historical Ecology: studies in the neotropical lowlands, New York, Columbia Univ. Press. 2006;187–233.
3. Junqueira AB, Shepard Jr GH, Clement CR. Secondary forests on anthropogenic soils in Brazilian Amazon conserve agrobiodiversity. Biodivers. Conserv. 2010;19:1933-1961.
4. Morcote-Ríos G, Aceituno FJ, León T. Recolectores del Holoceno temprano en la floresta amazónica colombiana. Antes de Orellana. Actas del 3er Encuentro Internacional de Arqueología Amazónica. 2014;39-50.
5. Morcote-Ríos G, Aceituno FJ, Iriarte J, Robinson M, Chaparro-Cárdenas JL. Colonisation and early peopling of the Colombian Amazon during the Late Pleistocene and the Early Holocene: New evidence from La Serranía La Lindosa. Quaternary International. 2020.
6. Sosnowska, J, Walanus, A, Balslev, H. Asháninka palm management and domestication in the Peruvian Amazon. Hum. Ecol. 2015;43:1-16.
7. Clement CR. Personal observation.
8. Clement CR. 1492 and the loss of amazonian crop genetic resources. I. The Relation Between Domestication and Human Population Decline. Econ Bot. 1999;53(2):188–202.
9. Watling J, Shock MP, Mongeló GZ, Almeida FO, Kater T, De Oliveira PE, Neves EG. Direct archaeological evidence for Southwestern Amazonia as an early plant domestication and food production centre. PLoS One. 2018 Jul 25;13(7):e0199868.
10. Furquim L, Watling J, Shock M, Neves EG. O testemunho da arqueologia sobre a biodiversidade, o manejo florestal e o uso do fogo nos últimos 14.000 anos de história indígena. In: Povos tradicionais e biodiversidade no Brasil [recurso eletrônico]: contribuições dos povos indígenas, quilombolas e comunidades tradicionais para a biodiversidade, políticas e ameaças. Carneiro da Cunha M, Magalhães …
11. Smith N, editor. Palms and People in the Amazon. Springer Series in Geobotany Studies. 2015.
12. Seibert RJ. The uses of Hevea for food in relation to its domestication. Ann. Missouri Bot. Gard. 1948;35:117-121.
13. Roosevelt AC, Lima da Costa M, Lopes Machado C, Michab M, Mercier N, Valladas H, et al. Paleoindian cave dwellers in the Amazon: the peopling of the Americas. Science. 1996;272:373-384.
14. Morcote-Ríos G, Bernal R. Remains of palms (Palmae) at archaeological sites in the New World: A review. Bot. Rev. 2001;67:309-350.
15. Zarillo S, Gaikwad N, Lanaud C, Powis T, Viot C, Lesur I, et al. The use and domestication of Theobroma cacao during the mid-Holocene in the upper Amazon. Nature Ecology & Evolution. 2018;2:1879-1888.
